# Supplementary material for: Acetic acid produced by Staphylococcus epidermidis remodels chromatin architecture and suppresses gene expression in Malassezia restricta
Source: mBio. 2025 Sep 12;16(10):e01592-25. doi: 10.1128/mbio.01592-25 (PMC12505993; doi:10.1128/mbio.01592-25)
Supplement: Supplemental Tables — Tables S1 to S5. [file mbio.01592-25-s0002.xlsx]

## Sheet: Information
Supplemental Tables
Supplemental Table 1. Centromeric position of Malassezia restricta
Supplemental Table 2. Down-regulated genes in AcOH conditions
Supplemental Table 3. Up-regulated genes in AcOH conditions
Supplemental Table 4. Down-regulated genes in HCl conditions
Supplemental Table 5. Up-regulated genes in HCl conditions

## Sheet: Supplemental Table 1
Supplemental Table 1. Centromeric position of Malassezia restricta
	Hi-C Inter-chromosomal association score				Hi-C --> GC%				GC% (Sankaranarayanan SR et al.)
	start	end	bin size	GC%	start	end	bin size	GC%	start	end	bin size	GC%
chr1	1070000	1072000	2000	0.4823	1071340	1071840	500	0.26	1073892	1073299	594	29.7%
chr2	86000	88000	2000	0.4318	87400	87900	500	0.282	87190	87806	617	33.3%
chr3	1102000	1104000	2000	0.4153	1103050	1103550	500	0.256	1101494	1102083	590	33.9%
chr4	70000	72000	2000	0.4293	70260	70760	500	0.264	ND	ND	ND	ND
chr5	754000	756000	2000	0.4248	755160	755660	500	0.252	754356	754989	634	0.342
chr6	624000	626000	2000	0.4273	624000	624500	500	0.308	621177	621863	687	0.317
chr7	80000	82000	2000	0.4883	79290	79790	500	0.29	63205	62576	630	0.351
chr8	362000	364000	2000	0.4798	362870	363370	500	0.274	362842	363381	540	32.0%
chr9	118000	120000	2000	0.4983	117000	117500	500	0.282	117021	117603	583	32.8%

## Sheet: Supplemental Table 2
Supplemental Table 2. Down-regulated genes in AcOH conditions
Down-regulated genes in AcOH treated conditions (adjusted p-value ≤ 0.01, FC ≤ -1.5)
Gene	product	pvalue	padj	MR_AVER	MR5A_AVER	log2FoldChange	Overlap with HCl	GO term
MRET_1179	secretory lipase	1.07191e-61	4.70571e-58	136982	6985.91	-4.2935	o
MRET_0596	uncharacterized protein	2.38083e-61	5.22591e-58	20788.8	1314.32	-3.98381	x
MRET_3142	solute carrier family 31 (copper transporter), member 1	5.61245e-49	4.10644e-46	6893.3	440.8	-3.96854	x
MRET_3755	type I protein arginine methyltransferase	1.29724e-52	1.13898e-49	3238.78	207.521	-3.96696	x	protein metabolic process | macromolecule metabolic process
MRET_3123	U2 small nuclear ribonucleoprotein A'	1.97804e-45	9.64843e-43	1211.71	87.8435	-3.79048	x	gene expression | macromolecule metabolic process | ribonucleoprotein complex
MRET_1216	mitochondrial export protein SOM1	3.36954e-45	1.47923e-42	1026.2	74.4997	-3.78415	x
MRET_2891	amino acid transporter	1.7563e-56	2.57005e-53	6513.31	491.326	-3.72931	o
MRET_0670	SUR7/PalI family protein	1.58897e-47	9.96508e-45	2754.43	229.663	-3.58599	x
MRET_1413	uncharacterized protein	7.66086e-35	7.31113e-33	690.664	59.8728	-3.53581	x
MRET_1873	G1 S-specific cyclin	1.89848e-45	9.64843e-43	7781.66	708.378	-3.45824	x
MRET_0253	alkyl hydroperoxide reductase Thiol specific antioxidant Mal allergen	2.81838e-36	3.43686e-34	1643.3	150.327	-3.45449	x
MRET_1692	pericentrin-AKAP-450 domain of centrosomal targeting protein	3.65416e-41	1.00261e-38	5770.94	528.134	-3.45101	x
MRET_2471	glucan 1,3-beta-glucosidase	2.46654e-43	8.3293e-41	16866.5	1593.45	-3.40429	x	macromolecule metabolic process
MRET_0602	zinc finger HIT domain protein 1	7.16596e-30	3.11471e-28	1148.74	109.037	-3.4025	x
MRET_2880	small subunit ribosomal protein S12	4.18203e-44	1.52993e-41	3752.4	356.898	-3.39514	x	structural constituent of ribosome | macromolecule biosynthetic process | translation | protein metabolic process | gene expression | macromolecule metabolic process | ribosomal subunit | small ribosomal subunit | ribonucleoprotein complex | intracellular non-membrane-bounded organelle
MRET_3144	DnaJ homolog subfamily C member 7	5.24683e-40	1.04698e-37	5896.31	564.079	-3.38675	x
MRET_2426	DNA-directed RNA polymerases I, II, and III subunit RPABC3	1.77128e-36	2.22169e-34	2293.25	220.703	-3.38016	x	DNA-directed RNA polymerase activity | nucleotidyltransferase activity | macromolecule biosynthetic process | gene expression | macromolecule metabolic process
MRET_1618	cathepsin D	1.54547e-40	3.57085e-38	16662.6	1603.95	-3.37733	x	aspartic-type endopeptidase activity | protein metabolic process | macromolecule metabolic process
MRET_4289	small subunit ribosomal protein S10e	2.19373e-35	2.23965e-33	11909.4	1154.78	-3.36704	x	structural constituent of ribosome | macromolecule biosynthetic process | translation | protein metabolic process | gene expression | macromolecule metabolic process | ribosomal subunit | cytosolic small ribosomal subunit | small ribosomal subunit | ribonucleoprotein complex | intracellular non-membrane-bounded organelle
MRET_3097	large subunit ribosomal protein L26e	2.43443e-41	7.63368e-39	16153.6	1577.97	-3.35609	x	structural constituent of ribosome | macromolecule biosynthetic process | translation | protein metabolic process | gene expression | macromolecule metabolic process | ribosomal subunit | ribonucleoprotein complex | intracellular non-membrane-bounded organelle | large ribosomal subunit
MRET_2708	uncharacterized protein	1.07624e-38	1.62921e-36	3969.74	391.058	-3.34505	x
MRET_2297	uncharacterized protein	3.35313e-41	9.8135e-39	9898.43	974.544	-3.34499	x
MRET_0601	G2 mitotic-specific protein	3.29196e-39	5.78068e-37	5608.39	560.092	-3.32497	x
MRET_3179	pre-mRNA-splicing factor CWC26	7.55714e-38	1.10586e-35	1488.4	149.347	-3.31911	x
MRET_1435	protein of unknown function (DUF3128)	4.5284e-34	3.75088e-32	4122.69	413.61	-3.31888	x	gene expression | macromolecule metabolic process
MRET_3731	charged multivesicular body protein 4	5.96887e-39	9.70494e-37	2173.7	220.195	-3.30542	x
MRET_2341	uncharacterized protein	1.14609e-31	6.45042e-30	7663.29	793.161	-3.27313	o
MRET_4226	heterogeneous nuclear rnp K-like protein	4.76319e-39	8.04246e-37	13546.4	1402.92	-3.27185	x
MRET_2201	small subunit ribosomal protein S21e	5.92341e-41	1.52963e-38	16124.9	1671.84	-3.2701	x	structural constituent of ribosome | macromolecule biosynthetic process | translation | protein metabolic process | gene expression | macromolecule metabolic process | ribosomal subunit | cytosolic small ribosomal subunit | small ribosomal subunit | ribonucleoprotein complex | intracellular non-membrane-bounded organelle
MRET_1274	U3 small nucleolar RNA-associated protein 11	3.33855e-40	7.32812e-38	2282.86	237.878	-3.26392	x	gene expression | macromolecule metabolic process
MRET_3911	large subunit ribosomal protein L13	6.64389e-41	1.62037e-38	2710.37	283.087	-3.26054	x	structural constituent of ribosome | macromolecule biosynthetic process | translation | protein metabolic process | gene expression | macromolecule metabolic process | ribosomal subunit | ribonucleoprotein complex | intracellular non-membrane-bounded organelle | organellar large ribosomal subunit | large ribosomal subunit
MRET_0549	small subunit ribosomal protein S14e	2.47496e-34	2.1304e-32	29056	3040.43	-3.25672	x	structural constituent of ribosome | macromolecule biosynthetic process | translation | protein metabolic process | gene expression | macromolecule metabolic process | ribonucleoprotein complex | intracellular non-membrane-bounded organelle
MRET_0831	zinc finger protein, C2H2 type	1.00118e-39	1.91094e-37	9872.08	1037.6	-3.25062	x
MRET_0835	cathepsin D	8.52488e-39	1.33658e-36	15463.9	1627.64	-3.24844	x	aspartic-type endopeptidase activity | protein metabolic process | macromolecule metabolic process
MRET_0449	mitotic spindle assembly checkpoint protein MAD2	5.57284e-34	4.53051e-32	1558.97	165.128	-3.24251	x	regulation of mitotic metaphase/anaphase transition
MRET_2632	uncharacterized protein	1.41152e-39	2.58191e-37	2251.25	239.522	-3.23409	x
MRET_2068	IGR motif protein	8.67631e-32	5.01171e-30	3023.45	326.659	-3.21185	x
MRET_1037	protein NUD1	4.98679e-33	3.47492e-31	5355.07	579.29	-3.20973	x
MRET_0921	peptidase inhibitor activity protein	4.87527e-40	1.01916e-37	10428.6	1134.85	-3.20035	x
MRET_2209	mitochondrial 54S ribosomal protein YmL38 YmL34	3.98896e-37	5.30652e-35	2422.78	266.736	-3.18488	x	structural constituent of ribosome | macromolecule biosynthetic process | translation | protein metabolic process | gene expression | macromolecule metabolic process | ribosomal subunit | ribonucleoprotein complex | intracellular non-membrane-bounded organelle | organellar large ribosomal subunit | large ribosomal subunit
MRET_4331	proline-rich receptor-like protein kinase	2.04496e-27	5.97754e-26	1697.48	187.748	-3.1806	x	protein metabolic process | macromolecule metabolic process
MRET_0738	E3 ubiquitin-protein ligase BRE1	7.6276e-33	5.07351e-31	8058.99	896.294	-3.16924	x	protein metabolic process | macromolecule metabolic process
MRET_3708	small subunit ribosomal protein S3Ae	1.67189e-35	1.8349e-33	47912.6	5376.34	-3.15582	x	structural constituent of ribosome | macromolecule biosynthetic process | translation | protein metabolic process | gene expression | macromolecule metabolic process | ribosomal subunit | cytosolic small ribosomal subunit | small ribosomal subunit | ribonucleoprotein complex | intracellular non-membrane-bounded organelle
MRET_1976	uncharacterized protein	5.86662e-32	3.52801e-30	8433.13	960.594	-3.13483	o
MRET_4091	conserved hypothetical protein	1.80158e-27	5.34388e-26	1715.98	195.883	-3.13406	x
MRET_3103	axial budding pattern protein 2	2.49891e-37	3.53878e-35	5246.22	598.355	-3.13311	x
MRET_0598	NTF2 and RRM domain protein	4.21225e-33	2.98255e-31	7607.44	874.871	-3.12098	x
MRET_3644	DNA-directed RNA polymerases I, II, and III subunit RPABC4	2.20752e-27	6.37567e-26	1856.28	214.441	-3.11595	x	DNA-directed RNA polymerase activity | nucleotidyltransferase activity | macromolecule biosynthetic process | gene expression | macromolecule metabolic process
MRET_4152	kinetochore protein Spc25, fungi type	2.63317e-37	3.61238e-35	2554.92	298.129	-3.10041	x
MRET_2465	vacuolar protein sorting-associated protein	1.0343e-27	3.29028e-26	2272.89	267.134	-3.09136	x
MRET_1647	tubulin gamma	1.26435e-34	1.13276e-32	4782.03	562.584	-3.08856	x	intracellular non-membrane-bounded organelle
MRET_0371	GTPase binding protein Rid1	6.58122e-34	5.15921e-32	2171.85	256.003	-3.0868	x
MRET_3770	eukaryotic aspartyl protease	3.01483e-36	3.57705e-34	63735.2	7549.12	-3.07779	x	aspartic-type endopeptidase activity | protein metabolic process | macromolecule metabolic process
MRET_3452	peroxisomal membrane protein 4	3.57896e-35	3.57083e-33	5492.86	652.288	-3.07473	x
MRET_3246	DASH complex subunit DAD4	5.08865e-28	1.69236e-26	722.577	86.4423	-3.06899	x	macromolecule biosynthetic process | protein metabolic process | macromolecule metabolic process
MRET_1433	phosphatidylinositol glycan, class V	1.77583e-31	9.74489e-30	3865.6	461.125	-3.06855	x	macromolecule biosynthetic process | protein metabolic process | macromolecule metabolic process | regulation of mitotic metaphase/anaphase transition | regulation of chromosome organization | intracellular non-membrane-bounded organelle
MRET_2535	zinc finger protein	2.22453e-28	7.87557e-27	1114.83	133.226	-3.06771	x
MRET_3472	histone chaperone ASF1	7.98277e-32	4.67258e-30	1886.58	225.701	-3.06581	x	macromolecule biosynthetic process | protein metabolic process | gene expression | macromolecule metabolic process | regulation of chromosome organization
MRET_2661	uncharacterized protein	3.15319e-27	8.76107e-26	3222.93	386.836	-3.06043	x	aspartic-type endopeptidase activity | protein metabolic process | macromolecule metabolic process
MRET_3104	secreted aspartic endopeptidase	1.79487e-35	1.92182e-33	32389.4	3883.49	-3.06025	o
MRET_1106	golgi SNAP receptor complex member 2	1.85453e-26	4.62579e-25	2147.49	259.147	-3.05346	x
MRET_3931	small subunit ribosomal protein S11e	3.61649e-33	2.60268e-31	20979	2540.04	-3.04628	x	structural constituent of ribosome | macromolecule biosynthetic process | translation | protein metabolic process | gene expression | macromolecule metabolic process | ribosomal subunit | cytosolic small ribosomal subunit | small ribosomal subunit | ribonucleoprotein complex | intracellular non-membrane-bounded organelle
MRET_1231	protein of unknown function (DUF2841)	1.62804e-36	2.10209e-34	4527.03	549.271	-3.04381	x
MRET_0204	uncharacterized protein	2.56834e-28	8.87797e-27	717.818	87.5335	-3.04106	x	macromolecule biosynthetic process | translation | protein metabolic process | gene expression | macromolecule metabolic process | intracellular non-membrane-bounded organelle
MRET_3002	transcription elongation factor SPT4	1.98808e-30	9.28476e-29	1398.37	170.448	-3.03908	x	structural constituent of ribosome | macromolecule biosynthetic process | translation | protein metabolic process | gene expression | macromolecule metabolic process | ribonucleoprotein complex | intracellular non-membrane-bounded organelle
MRET_1667	DNA-directed RNA polymerase II subunit RPB11	1.71075e-30	8.07545e-29	3540.02	431.901	-3.03619	x
MRET_3207	large subunit ribosomal protein L23Ae	2.15593e-31	1.15421e-29	19632.5	2393.86	-3.03613	x	DNA-directed RNA polymerase activity | nucleotidyltransferase activity | macromolecule biosynthetic process | gene expression | macromolecule metabolic process
MRET_3441	DNA-directed RNA polymerase II subunit RPB7	1.51189e-35	1.70185e-33	4198.4	515.199	-3.0275	x	DNA-directed RNA polymerase activity | nucleotidyltransferase activity | macromolecule biosynthetic process | gene expression | macromolecule metabolic process
MRET_3453	uncharacterized protein	6.2382e-30	2.76623e-28	4162.74	513.91	-3.0193	x
MRET_0631	large subunit ribosomal protein L18Ae	4.36005e-32	2.69586e-30	38597	4773.73	-3.01542	x	structural constituent of ribosome | macromolecule biosynthetic process | translation | protein metabolic process | gene expression | macromolecule metabolic process | ribonucleoprotein complex | intracellular non-membrane-bounded organelle
MRET_4073	ADP-ribosylation factor	4.23241e-28	1.4359e-26	2168.46	269.155	-3.01283	x
MRET_0810	MFS sugar transporter	4.30771e-34	3.63671e-32	9423.95	1168.09	-3.01269	x
MRET_3780	large subunit ribosomal protein L24e	7.78313e-34	5.99437e-32	4084.67	507.777	-3.00885	x
MRET_0828	DNA polymerase epsilon subunit 2	6.49852e-33	4.45758e-31	3184.53	396.756	-3.00616	x	nucleotidyltransferase activity | macromolecule biosynthetic process | macromolecule metabolic process
MRET_3085	RNA-binding protein	2.69912e-32	1.71727e-30	6273.21	782.035	-3.00472	x

## Sheet: Supplemental Table 3
Supplemental Table 3. Up-regulated genes in AcOH conditions
Up-regulated genes in AcOH treated conditions (adjusted p-value ≤ 0.01, FC ≥ 1.5)
Gene	product	pvalue	padj	MR_AVER	MR5A_AVER	log2FoldChange
MRET_1538	GTP-binding protein 1	2.87849e-54	3.15914e-51	6288.07	90696.9	3.85039
MRET_1090	uncharacterized protein	2.06871e-44	8.25602e-42	3947.1	43961.6	3.47743
MRET_3622	ATP-dependent Clp protease ATP-binding subunit ClpB	9.26249e-28	2.98988e-26	17071.2	109775	2.68492
MRET_4250	nucleoside-diphosphate kinase	1.96812e-20	1.78883e-19	1060.11	5592.03	2.3997
MRET_0594	uncharacterized protein	1.21035e-19	9.71376e-19	4520.31	20217.9	2.16101
MRET_2822	eukaryotic aspartyl protease	6.93933e-17	3.75168e-16	2870.65	11782.2	2.03724
MRET_2714	oxidoreductase	1.84668e-15	8.01079e-15	7404.98	28837.8	1.96142
MRET_4049	uncharacterized protein	5.44706e-13	1.63897e-12	1065.8	3664.87	1.78197
MRET_1615	ATP-binding cassette, subfamily B (MDR/TAP), member 1	4.24079e-13	1.29016e-12	12019.7	40118	1.73883
MRET_2253	transporter	1.41995e-11	3.56817e-11	3312.26	10937.4	1.72339
MRET_3736	transporter	2.19178e-11	5.39344e-11	2002.25	5991.13	1.58111
MRET_4389	septicolysin	3.58545e-09	6.66389e-09	6170.01	16335.4	1.40464
MRET_1809	malate dehydrogenase	2.0873e-08	3.56409e-08	15343.5	40254	1.39149
MRET_3860	N-glycosylation protein	7.56902e-08	1.22794e-07	2387.21	5991.92	1.32764
MRET_1549	glutamate synthase (NADPH/NADH)	2.35726e-07	3.64379e-07	69090	170965	1.30714
MRET_1264	heat shock 70kDa protein 1/2/6/8	3.96082e-07	5.97731e-07	112822	272357	1.27145
MRET_2869	copper ion binding protein	2.36456e-07	3.6525e-07	837.028	1989.2	1.24859
MRET_3633	charged multivesicular body protein 6	7.87754e-07	1.1539e-06	926.838	2193.61	1.24265
MRET_1731	ATP-dependent Clp protease ATP-binding subunit ClpB	9.57724e-07	1.39127e-06	17841.3	41381.1	1.21374
MRET_2678	stress-induced-phosphoprotein 1	2.81137e-06	3.9131e-06	10865.4	24101.1	1.14933
MRET_2931	phosphatidylinositol glycan, class C	5.80638e-06	7.89654e-06	3189.84	6905.03	1.11421
MRET_3859	putative mago nashi protein, exon junction complex	4.90838e-06	6.70853e-06	1630.81	3518.31	1.10951
MRET_3862	uncharacterized protein	9.82268e-05	0.000121435	837.829	1767.38	1.07624
MRET_0139	uncharacterized protein	6.2639e-05	7.84551e-05	1713.99	3328.38	0.957507
MRET_0907	ubiquitin	0.000241834	0.000292063	978.583	1879.21	0.940695
MRET_2970	D-3-phosphoglycerate dehydrogenase/2-oxoglutarate reductase	0.000192361	0.000233729	7792.84	14896.1	0.934693
MRET_3483	aldo/keto reductase family	0.000241168	0.00029134	43622.1	82118.6	0.912637
MRET_4028	molecular chaperone HtpG	0.000117275	0.000144414	70777.8	133199	0.912207
MRET_3323	phosphodiesterase	0.000721041	0.00084472	1485.2	2689.44	0.856404
MRET_0982	phospholipase D1/2	0.00147322	0.00169659	2180.25	3807.93	0.804386
MRET_2036	mitochondrial fission process protein 1	0.00252198	0.00286381	1569.45	2696.87	0.780743
MRET_0701	urea-proton symporter	0.00240632	0.00273389	4269.53	7278.47	0.769516
MRET_3632	iron-sulfur cluster assembly enzyme ISCU, mitochondrial	0.00163942	0.0018811	10211	17381.1	0.767356
MRET_1115	conserved hypothetical protein	0.00187025	0.00213868	10064.3	17038.9	0.759556
MRET_1396	PX domain protein	0.00304124	0.00343656	3661.98	6095.88	0.735137
MRET_3735	DNA-binding protein	0.0025394	0.0028821	1666.23	2761.97	0.728866
MRET_3063	2-isopropylmalate synthase	0.00655084	0.00726952	8445.7	13617.8	0.689153
MRET_3007	3-isopropylmalate dehydratase	0.00898783	0.00990127	4170.77	6706.85	0.685302
MRET_2083	cytochrome c peroxidase	0.00793777	0.00877311	11764.1	18684	0.667353
MRET_0441	uncharacterized protein	0.00693096	0.00767774	4558.54	7233.1	0.66595
MRET_1114	heat shock 70kDa protein 4	0.00686949	0.00761521	28149.4	44352.6	0.6559

## Sheet: Supplemental Table 4
Supplemental Table 4. Down-regulated genes in HCl conditions
Down-regulated genes in HCl treated conditions (adjusted p-value ≤ 0.01, FC ≤ -1.5)
Gene	product	pvalue	padj	MR_AVER	MR5H_AVER	log2FoldChange	GO term
MRET_2634	L-ornithine N5-monooxygenase	2.19974e-82	1.37955e-79	7196.1	1486.44	-2.27774	secondary metabolic process | siderophore biosynthetic process
MRET_0934	solute carrier family 39 (zinc transporter), member 1/2/3	3.67913e-126	1.61514e-122	44870	9279.03	-2.27395	low-affinity zinc ion transmembrane transporter activity | transmembrane transporter activity | integral to membrane
MRET_2828	uncharacterized protein	1.52879e-52	3.35569e-50	1715.61	423.793	-2.02026
MRET_3767	uncharacterized protein	1.49657e-78	8.21244e-76	30781.4	9181.72	-1.74519
MRET_4300	transcription factor	7.49839e-58	2.35128e-55	6665.18	2057.74	-1.69652
MRET_2633	N5-hydroxy-L-ornithine N5-transacylase	9.99896e-58	2.92636e-55	6027.05	1870.4	-1.68903
MRET_2650	transporter (MirC)	5.46357e-47	9.99378e-45	9324.43	3221.27	-1.53434	transmembrane transporter activity | integral to membrane
MRET_2341	uncharacterized protein	4.99844e-35	5.77451e-33	7663.29	2980.82	-1.36209
MRET_0154	nicotinamide N-methyltransferase	8.03695e-28	6.24544e-26	2521.28	1068.44	-1.23744	secondary metabolic process
MRET_0679	ferricrocin synthase	8.20525e-26	5.5417e-24	10625.3	4700	-1.17747	secondary metabolic process | siderophore biosynthetic process
MRET_0678	ABC multidrug transporter	4.62755e-28	3.76202e-26	8290.39	3708.11	-1.16136	transmembrane transporter activity | integral to membrane
MRET_3885	CobW domain protein	3.92986e-20	1.89583e-18	12379.8	6196.03	-0.999113
MRET_1033	NADPH-dependent medium chain alcohol dehydrogenase	2.43621e-17	9.06351e-16	4494.33	2435.84	-0.884703
MRET_0475	serine carboxypeptidase	5.94776e-19	2.69182e-17	6082.93	3322.97	-0.872353
MRET_3303	transmembrane component	1.08338e-15	3.57595e-14	9377.99	5190.34	-0.854119	integral to membrane
MRET_2891	amino acid transporter	1.50951e-17	5.86439e-16	6513.31	3626.73	-0.845227	transmembrane transporter activity | integral to membrane
MRET_2030	ssDNA-binding protein essential for mitochondrial genome maintenance	1.40867e-17	5.57123e-16	7601.58	4310.46	-0.81823
MRET_1179	secretory lipase	1.18753e-15	3.89049e-14	136982	78217.5	-0.808466
MRET_0935	solute carrier family 39 (zinc transporter), member 1/2/3	1.18255e-14	3.50771e-13	13353	7682.65	-0.797759	low-affinity zinc ion transmembrane transporter activity | transmembrane transporter activity | integral to membrane
MRET_4231	dUTP pyrophosphatase	2.07091e-11	4.05862e-10	2750.63	1586.11	-0.795388
MRET_3230	FAD binding domain protein	5.66656e-12	1.21942e-10	5041.19	2912.39	-0.792559
MRET_0421	dynein light chain LC8-type	1.05754e-07	1.09497e-06	2088.09	1285.52	-0.701302	microtubule cytoskeleton | integral to membrane
MRET_2560	calcium permeable stress-gated cation channel	1.37136e-11	2.76158e-10	17286.2	10700.4	-0.692282
MRET_4187	histone H2A	5.12677e-12	1.11932e-10	11662.3	7222.73	-0.691128
MRET_3727	signal recognition particle receptor beta subunit	1.01279e-08	1.29249e-07	7012.05	4354.19	-0.687049
MRET_0124	membrane-associated progesterone receptor component	8.00686e-13	1.92077e-11	16594.4	10367.8	-0.67853
MRET_2063	uncharacterized protein	1.21088e-11	2.46101e-10	29006.3	18285.2	-0.665714
MRET_1976	uncharacterized protein	1.34896e-08	1.68716e-07	8433.13	5322.08	-0.664818
MRET_2686	cell division cycle 20, cofactor of APC complex	1.22924e-09	1.84177e-08	12191	7753.21	-0.65321
MRET_2435	uncharacterized protein	2.03116e-09	2.92354e-08	9115.77	5842.34	-0.641408
MRET_0153	HAP4 transcription factor	2.20417e-08	2.65833e-07	3434.47	2202.47	-0.641257
MRET_0473	uncharacterized protein	1.89081e-10	3.24244e-09	5907.59	3795.19	-0.638782
MRET_3685	Ras GTPase-activating-like protein IQGAP2/3	9.15654e-10	1.42543e-08	13549.3	8708.16	-0.638093
MRET_2221	chorismate mutase	4.9619e-08	5.57103e-07	2542.76	1645.09	-0.627069
MRET_3538	serine/threonine-protein kinase	4.30213e-09	5.75804e-08	21290.9	13794.8	-0.626371	microtubule cytoskeleton
MRET_3104	uncharacterized protein	8.01291e-08	8.64292e-07	3222.93	2093.95	-0.62284
MRET_3160	small nuclear ribonucleoprotein D3	1.32868e-08	1.66655e-07	3499.46	2271.43	-0.622591
MRET_3937	uncharacterized protein	4.12582e-09	5.53894e-08	8943.15	5821.85	-0.619783
MRET_1498	kinesin family member 11	3.41734e-08	3.95834e-07	5823.89	3794.05	-0.618814	microtubule cytoskeleton
MRET_0521	plasminogen activator inhibitor 1 RNA-binding protein	4.67968e-10	7.75237e-09	31043.4	20286.6	-0.613767
MRET_3704	riboflavin kinase	6.33414e-07	5.56137e-06	2709.95	1770.05	-0.613607
MRET_3721	conserved hypothetical protein	7.61319e-09	9.80114e-08	3441.23	2262.74	-0.605564
MRET_2478	heat shock 70kDa protein 1/2/6/8	2.61934e-08	3.09944e-07	87206.4	57907.9	-0.590695

## Sheet: Supplemental Table 5
Supplemental Table 5. Up-regulated genes in HCl conditions
Up-regulated genes in HCl treated conditions (adjusted p-value ≤ 0.01, FC ≥ 1.5)
Gene	product	pvalue	padj	MR_AVER	MR5H_AVER	log2FoldChange	GO term
MRET_1160	riboflavin aldehyde-forming enzyme	5.43999e-124	1.19408e-120	18644.5	89381.2	2.2613
MRET_3793	component of the NuA4 histone acetyltransferase complex	4.15231e-120	6.07622e-117	9205.49	43163.6	2.22932
MRET_1115	conserved hypothetical protein	3.16308e-109	3.47148e-106	10064.3	46008.4	2.19256	phosphoric diester hydrolase activity | hydrolase activity | phosphoric ester hydrolase activity
MRET_2878	uncharacterized protein	1.6248e-88	1.42658e-85	2005.7	8056.22	2.00521
MRET_2888	transcription initiation factor TFIID subunit 2	2.015e-85	1.47431e-82	10049	40315.2	2.00413
MRET_2755	diacylglycerol kinase catalytic domain protein	1.90989e-47	3.6454e-45	2828.96	9213.36	1.70485	regulation of catalytic activity
MRET_0668	sphingomyelin phosphodiesterase	1.53306e-55	4.20634e-53	4721.08	15025.7	1.66994	phosphoric diester hydrolase activity | hydrolase activity | lipase activity | phosphoric ester hydrolase activity
MRET_3332	HIT family protein 1	8.98691e-59	3.28771e-56	1995.75	6228.72	1.64261	hydrolase activity
MRET_2756	conserved hypothetical protein	1.06444e-42	1.79727e-40	882.295	2696.17	1.61318	phosphoric diester hydrolase activity | hydrolase activity | lipase activity | phosphoric ester hydrolase activity
MRET_2524	mitochondrial alcohol dehydrogenase isozyme III	1.33849e-68	6.52885e-66	19988.3	61128.5	1.61266	transition metal ion binding | metal ion binding
MRET_2959	uncharacterized protein	4.1007e-58	1.38477e-55	13883.4	42426.9	1.61143
MRET_0784	uncharacterized protein	7.43987e-59	2.96918e-56	26611.4	80190.7	1.59134
MRET_3811	mitochondrial carrier protein	3.25275e-53	8.39975e-51	2740.12	8219.17	1.585
MRET_0165	uncharacterized protein	1.40939e-52	3.25644e-50	117148	350193	1.5798
MRET_1437	uncharacterized protein	1.14247e-52	2.78637e-50	2692.71	8005.6	1.57133
MRET_2123	uncharacterized protein	5.7193e-67	2.51077e-64	57165.7	168448	1.5591
MRET_2083	cytochrome c peroxidase	7.39188e-48	1.47502e-45	11764.1	33737.7	1.51976	iron ion binding | transition metal ion binding | metal ion binding | cytochrome-c peroxidase activity | response to oxidative stress
MRET_1259	conserved hypothetical protein	8.72744e-49	1.82445e-46	34301.4	95739.5	1.48078	hydrolase activity
MRET_1140	protein of unknown function (DUF1769)	8.51639e-37	1.0682e-34	5762.35	15934.1	1.46706
MRET_2613	serine/threonine-protein kinase MRCK	1.76335e-41	2.66934e-39	5373.22	14485.1	1.43022	metal ion binding | GTPase regulator activity | regulation of catalytic activity
MRET_0043	pheromone-regulated membrane protein	1.18892e-37	1.5351e-35	8893.48	23824.9	1.42146
MRET_1998	NADPH-dependent medium chain alcohol dehydrogenase	2.16791e-40	3.17238e-38	1850.26	4940.18	1.41734	transition metal ion binding | metal ion binding | cellular aldehyde metabolic process
MRET_3812	uncharacterized protein	2.18143e-27	1.65112e-25	835.447	2192.4	1.39309
MRET_3168	cysteine and glycine-rich protein	2.57821e-39	3.65107e-37	2075.13	5442.87	1.38995	transition metal ion binding | metal ion binding
MRET_3076	zinc finger protein	1.27564e-42	2.0741e-40	6637.8	17363.8	1.38704	transition metal ion binding | metal ion binding
MRET_1375	translation initiation factor 4E	6.82734e-42	1.07043e-39	4227.36	10964.4	1.37495
MRET_1767	glycoside hydrolase family 16 protein	1.71416e-35	2.03382e-33	1843.7	4776.86	1.37173	hydrolase activity
MRET_1116	conserved hypothetical protein	4.66466e-43	8.19114e-41	3863.73	9912.67	1.35901
MRET_3809	telomerase reverse transcriptase	4.61342e-38	6.13725e-36	2062.32	5277.37	1.35572
MRET_0667	sphingomyelin phosphodiesterase	5.29763e-35	5.96323e-33	3181.67	8105.66	1.34875	phosphoric diester hydrolase activity | hydrolase activity | lipase activity | phosphoric ester hydrolase activity | regulation of catalytic activity
MRET_1617	uncharacterized protein	4.10794e-34	4.3985e-32	1248.47	3114.29	1.31929
MRET_4241	calcium permeable stress-gated cation channel	3.34345e-32	3.19081e-30	3854.48	9537.4	1.30725
MRET_3769	uncharacterized protein	2.31694e-32	2.2603e-30	1346.36	3320.52	1.30396
MRET_4050	MFS transporter, DHA1 family, multidrug resistance protein	5.3713e-31	5.01702e-29	1667.74	4072.62	1.28804
MRET_1872	cell growth-regulating nucleolar protein	2.66352e-28	2.2062e-26	952.685	2297.86	1.26833
MRET_3764	solute carrier family 24 (sodium/potassium/calcium exchanger), member 6	6.62033e-33	6.60528e-31	3950.98	9410.39	1.25277
MRET_2754	chitin binding peritrophin-A domain protein	1.38932e-33	1.45217e-31	2995.5	7115.03	1.24784	chitin binding
MRET_0276	RNA recognition motif domain protein	2.69355e-20	1.31385e-18	456.233	1080.44	1.24457
MRET_2619	uncharacterized protein	1.55065e-38	2.1273e-36	50480.8	119113	1.23848
MRET_3359	uncharacterized protein	1.77206e-30	1.58762e-28	1522.05	3566.94	1.22941
MRET_3794	uncharacterized protein	1.75431e-30	1.58762e-28	3808.84	8879.95	1.2214
MRET_4390	eukaryotic aspartyl protease	9.49348e-27	6.94606e-25	3021.64	6963.1	1.20335	hydrolase activity
MRET_2610	4-aminobutyrate aminotransferase	8.10911e-28	6.24544e-26	3392.05	7802.02	1.20182
MRET_1683	protein STE50	1.82606e-28	1.54162e-26	5350.86	12277.4	1.19798
MRET_2933	monomeric glyoxalase I	6.02158e-35	6.60868e-33	4626.16	10611.8	1.19757	metal ion binding | cellular aldehyde metabolic process
MRET_0441	uncharacterized protein	3.40909e-25	2.23372e-23	4558.54	10348.4	1.18235
MRET_0262	phosphodiesterase	7.92986e-28	6.24544e-26	2274.9	5132.2	1.17275	phosphoric diester hydrolase activity | metal ion binding | cyclic-nucleotide phosphodiesterase activity | hydrolase activity | phosphoric ester hydrolase activity
MRET_1596	cyclin	4.30746e-29	3.78195e-27	3965.54	8899.61	1.16554	regulation of catalytic activity
MRET_1278	S-(hydroxymethyl)glutathione dehydrogenase/alcohol dehydrogenase	5.46823e-36	6.6682e-34	12963.1	29004.7	1.16202	transition metal ion binding | metal ion binding | cellular aldehyde metabolic process
MRET_3689	D-xylulose reductase	1.65945e-23	1.02605e-21	7784.41	17284.8	1.1514	transition metal ion binding | metal ion binding
MRET_4048	uncharacterized protein	4.11625e-33	4.2024e-31	51885.2	115158	1.15018
MRET_1127	FH domain protein	4.044e-26	2.8031e-24	5515.74	12211.3	1.1462
MRET_0143	peptide-methionine (R)-S-oxide reductase	1.00711e-24	6.50181e-23	2344.45	5156.4	1.13851	response to oxidative stress
MRET_3895	uncharacterized protein	2.10962e-23	1.26866e-21	1168.77	2558.75	1.13119
MRET_2714	oxidoreductase	1.70072e-28	1.46395e-26	7404.98	16158.9	1.12591	transition metal ion binding | metal ion binding
MRET_0410	uncharacterized protein	2.99911e-23	1.75548e-21	1242.48	2694.08	1.11556
MRET_4327	actin-related protein 10	1.21791e-18	5.19089e-17	1426.02	3042.6	1.09632
MRET_0128	MEMO1 family protein	2.02553e-18	8.33401e-17	1521.05	3248.16	1.09473
MRET_2757	uncharacterized protein	5.69283e-24	3.57022e-22	3906.67	8343.71	1.09428
MRET_3894	chitin synthase	8.00922e-20	3.74048e-18	3733.74	7925.73	1.08564	iron ion binding | acetylglucosaminyltransferase activity | transition metal ion binding | metal ion binding | hydrolase activity | chitin synthase activity
MRET_1538	GTP-binding protein 1	2.58462e-23	1.53331e-21	6288.07	13336	1.08455	hydrolase activity
MRET_2076	cytidine deaminase	1.96651e-17	7.50693e-16	612.824	1299.03	1.08317	transition metal ion binding | metal ion binding | hydrolase activity, acting on carbon-nitrogen (but not peptide) bonds | hydrolase activity
MRET_4049	uncharacterized protein	3.66977e-21	1.941e-19	1065.8	2243.47	1.07475
MRET_3358	uncharacterized protein	4.08652e-26	2.8031e-24	2148.94	4522.19	1.07295
MRET_3768	uncharacterized protein	1.7751e-25	1.18071e-23	2079.12	4338.19	1.06124
MRET_3111	acyl-CoA thioesterase 8	2.23957e-27	1.66639e-25	4809.28	9983.2	1.05316	hydrolase activity
MRET_0112	subunit of the DSC ubiquitin ligase complex	3.38466e-21	1.81203e-19	2313.67	4793.02	1.05064
MRET_2822	eukaryotic aspartyl protease	1.98429e-23	1.20987e-21	2870.65	5925.88	1.04598	hydrolase activity
MRET_0319	mitogen-activated protein kinase 1/3	6.53323e-23	3.7738e-21	2992.88	6173.43	1.04448
MRET_3771	deoxyribodipyrimidine photo-lyase	1.94837e-22	1.11082e-20	2399.88	4905.73	1.03074
MRET_1310	chitin deacetylase	1.25321e-26	9.01902e-25	3609.32	7351.84	1.02632	chitin binding | hydrolase activity, acting on carbon-nitrogen (but not peptide) bonds | hydrolase activity
MRET_2363	uncharacterized protein	1.95631e-26	1.3852e-24	9957.68	20284.5	1.02628
MRET_3229	conserved hypothetical protein	1.01967e-20	5.14521e-19	2239.12	4471.31	0.998397
MRET_3824	methyltransferase	8.32324e-19	3.72847e-17	1363.62	2721.64	0.998241
MRET_4082	PA domain protein	3.71881e-17	1.33816e-15	1150.99	2301.49	0.997337
MRET_1249	SMR domain protein	8.11345e-21	4.14164e-19	4031.27	8038.72	0.996098
MRET_0586	bZIP transcription factor	6.19618e-22	3.44319e-20	17373.8	34551.3	0.991672
MRET_1819	capping protein (actin filament) muscle Z-line, alpha	1.14722e-18	5.08718e-17	2410.14	4794.89	0.991422
MRET_1441	SRP40, C-terminal domain protein	3.41896e-22	1.92426e-20	17366.3	34520.5	0.991053
MRET_2170	bZIP transcription factor	6.97324e-20	3.29167e-18	3525.6	7002.69	0.989327
MRET_1108	tRNA-specific adenosine deaminase 1	3.75188e-14	1.05582e-12	600.945	1188.53	0.986857	hydrolase activity, acting on carbon-nitrogen (but not peptide) bonds | hydrolase activity
MRET_3306	peptidyl-prolyl cis-trans isomerase-like 2	1.20285e-18	5.17697e-17	3015.25	5970.15	0.986195
MRET_0016	uncharacterized protein	4.62661e-20	2.2077e-18	2090.07	4132.47	0.982209
MRET_0001	uncharacterized protein	1.40147e-07	1.41436e-06	209.03	408.62	0.977743
MRET_3349	chitin synthase	7.31541e-18	2.9463e-16	2766.65	5440.81	0.975644	acetylglucosaminyltransferase activity | chitin synthase activity
MRET_1141	NAD-dependent histone deacetylase SIR2	2.04615e-17	7.74363e-16	1543.28	3027.45	0.970129	transition metal ion binding | metal ion binding | hydrolase activity, acting on carbon-nitrogen (but not peptide) bonds | hydrolase activity
MRET_2793	cellulase (glycosyl hydrolase family 5)	7.14593e-22	3.92133e-20	9670.72	18895.7	0.966182	hydrolase activity
MRET_3774	multidrug transporter of the major facilitator superfamily	5.50302e-17	1.96408e-15	1862.75	3627.38	0.960984
MRET_0082	C2 domain protein	1.00542e-17	4.01256e-16	13429.4	26118.2	0.959538
MRET_2691	cellular nucleic acid-binding protein	1.80044e-24	1.1455e-22	5554.73	10781.5	0.956874
MRET_2823	uncharacterized protein	1.77694e-18	7.42929e-17	1307.05	2535.76	0.956525
MRET_0081	syntaxin-binding protein 5	1.62997e-16	5.59028e-15	5178.18	10045.8	0.955451	GTPase regulator activity
MRET_4117	aconitate hydratase	1.38332e-18	5.83919e-17	61973.3	119826	0.95118
MRET_1107	zinc finger CCHC domain protein 9	4.16756e-14	1.16532e-12	740.204	1429.91	0.947145
MRET_1109	NAD-dependent deacetylase sirtuin 2	2.94803e-19	1.34811e-17	2551.91	4914.54	0.945963	transition metal ion binding | metal ion binding | hydrolase activity, acting on carbon-nitrogen (but not peptide) bonds | hydrolase activity
MRET_3999	FHA domain protein	4.40798e-18	1.79176e-16	2206.23	4251.49	0.945012
MRET_2840	protein YOP1	2.0313e-18	8.33401e-17	1494.87	2874.83	0.943244
MRET_0594	uncharacterized protein	2.87948e-17	1.0447e-15	4520.31	8647.32	0.935004
MRET_1408	phospholipase C	1.17666e-18	5.11439e-17	3311.07	6319.25	0.931779	hydrolase activity
MRET_2580	RecQ-mediated genome instability protein 1	1.5332e-15	4.96234e-14	1007.81	1920.9	0.929998
MRET_1747	V-type H+-transporting ATPase subunit d	1.04769e-21	5.67824e-20	7759.67	14771.3	0.9285	hydrolase activity
MRET_2302	conserved hypothetical protein	9.86012e-13	2.33978e-11	624.339	1185.06	0.923953
MRET_1019	ER membrane protein	5.19579e-21	2.71542e-19	7729.96	14658.8	0.922901
MRET_0256	nitrogen permease regulator 2-like protein	2.49285e-13	6.39978e-12	1084.4	2046.58	0.913375
MRET_4279	aryl-alcohol dehydrogenase	2.56273e-20	1.26409e-18	8723.99	16300.2	0.901673
MRET_1283	serine/threonine-protein kinase	2.56604e-17	9.38743e-16	4232.21	7898.29	0.89971
MRET_3038	bZIP transcription factor	1.93536e-20	9.6548e-19	13399.3	24982.9	0.898621
MRET_3308	beta receptor associated protein 1	2.45208e-15	7.68901e-14	3128.3	5824.11	0.897306	GTPase regulator activity | regulation of catalytic activity
MRET_2749	uncharacterized protein	2.12527e-17	7.97429e-16	2843.47	5284.92	0.893129
MRET_0580	calcium/calmodulin-dependent protein kinase I	2.27715e-19	1.05228e-17	4006.26	7432.13	0.891612
MRET_3861	uncharacterized protein	4.77035e-16	1.59861e-14	3259.02	6032.26	0.887308
MRET_3957	uncharacterized protein	6.68084e-21	3.45046e-19	5095.3	9419.99	0.886382
MRET_3817	maltose acetyltransferase	3.45722e-11	6.63723e-10	585.335	1078.75	0.885872	transition metal ion binding | metal ion binding
MRET_4284	glucose oxidase	1.69389e-16	5.76449e-15	3198.02	5909.31	0.885862
MRET_1164	G1 S-specific cyclin Pcl5	1.53086e-17	5.89514e-16	9014.59	16599.9	0.880536	regulation of catalytic activity
MRET_2718	CORD and CS domain protein	1.48675e-16	5.13923e-15	1872.76	3447.05	0.879322
MRET_3392	fungal Zn(2)-Cys(6) binuclear cluster domain protein	8.8684e-16	2.94942e-14	6431.98	11810.1	0.876201	transition metal ion binding | metal ion binding
MRET_3772	lipase precursor-like protein	2.40271e-12	5.49369e-11	815.651	1497.89	0.875226	hydrolase activity | lipase activity
MRET_3666	flavin reductase domain protein	1.03729e-14	3.09776e-13	1812.33	3323.84	0.873707
MRET_2931	phosphatidylinositol glycan, class C	2.4829e-17	9.15959e-16	3189.84	5823.73	0.868957	acetylglucosaminyltransferase activity
MRET_4098	secretory lipase	1.16242e-18	5.10301e-17	6608.23	12067.9	0.86857	hydrolase activity | lipase activity
MRET_1820	derlin	1.20225e-12	2.82239e-11	1045.75	1908.62	0.864807
MRET_2889	mediator of RNA polymerase II transcription subunit 7	1.53731e-15	4.96234e-14	1391.08	2533.58	0.864798
MRET_2964	Ca2+-transporting ATPase	2.8574e-13	7.20919e-12	11516.2	20913.1	0.860493	metal ion binding | hydrolase activity
MRET_3862	uncharacterized protein	1.38072e-12	3.20706e-11	837.829	1522.99	0.860276
MRET_1734	p-loop containing nucleoside triphosphate hydrolase protein	3.97095e-11	7.44977e-10	601.112	1091.71	0.86026
MRET_0137	sulfhydryl oxidase	6.83161e-17	2.41861e-15	3456.12	6268.57	0.858235
MRET_2480	cyclin	2.35024e-15	7.42271e-14	4590.05	8322.8	0.857858	regulation of catalytic activity
MRET_3971	SNARE complex subunit Vam7	3.40669e-12	7.66943e-11	977.148	1767.83	0.85281
MRET_0995	serine/threonine-protein kinase	4.37005e-14	1.20657e-12	4472.05	8058.16	0.849082
MRET_0833	uncharacterized protein	4.77048e-11	8.83646e-10	1258.3	2261.4	0.843899
MRET_0077	4-coumarate-coA ligase	3.05413e-15	9.50897e-14	4986.97	8944.73	0.842384
MRET_3513	uncharacterized protein	2.46521e-14	7.11992e-13	3988.61	7139.8	0.83933
MRET_2950	non-classical export protein 1	9.10449e-15	2.73758e-13	1499.33	2683.92	0.838948
MRET_3463	solute carrier family 35 (UDP-xylose/UDP-N-acetylglucosamine transporter), member B4	2.80951e-09	3.91547e-08	563.244	1011.29	0.838761
MRET_0036	optic atrophy 3 protein (OPA3)	1.58932e-13	4.20308e-12	1834.88	3285.2	0.838487
MRET_0326	amino acid transporter	5.10836e-13	1.25283e-11	1625.48	2910.14	0.838267
MRET_2184	chitin deacetylase	1.77356e-16	5.98918e-15	67611.2	120838	0.837698	chitin binding | hydrolase activity, acting on carbon-nitrogen (but not peptide) bonds | hydrolase activity
MRET_1809	malate dehydrogenase	1.60884e-15	5.15533e-14	15343.5	27386.4	0.835688	metal ion binding
MRET_0430	mitochondrial protein import protein ZIM17	1.16052e-12	2.73907e-11	1038.99	1856.68	0.835277	transition metal ion binding | metal ion binding
MRET_2344	cytosolic Fe-S cluster assembly factor NBP35	3.5061e-15	1.08393e-13	3204.18	5716.06	0.834223	iron ion binding | transition metal ion binding | metal ion binding | hydrolase activity
MRET_1020	fatty acid hydroxylase	8.94327e-12	1.88755e-10	1312.65	2339.01	0.833682	iron ion binding | transition metal ion binding | metal ion binding
MRET_0072	protein of unknown function (DUF1769)	1.49755e-17	5.86439e-16	6824.99	12152.4	0.832788
MRET_1372	solute carrier family 25 (mitochondrial folate transporter), member 32	7.83753e-13	1.90093e-11	2445.35	4346.44	0.829144
MRET_3698	SNARE associated golgi protein	2.87182e-14	8.24006e-13	1793.82	3177.77	0.823717
MRET_1514	small subunit ribosomal protein S16	1.38186e-16	4.81458e-15	3676.22	6482.44	0.817737
MRET_0306	inositol polyphosphate phosphatase	2.77309e-13	7.03692e-12	5442.93	9595.71	0.817722
MRET_0432	uncharacterized protein	5.73053e-13	1.39761e-11	2528.72	4437.2	0.810258	GTPase regulator activity | regulation of catalytic activity
MRET_4033	nitrosoguanidine resistance protein	1.35445e-12	3.16279e-11	3804.11	6653.48	0.805455
MRET_0320	chitin synthase	9.44931e-12	1.96599e-10	8249.05	14391.4	0.802734	iron ion binding | acetylglucosaminyltransferase activity | transition metal ion binding | metal ion binding | hydrolase activity | chitin synthase activity
MRET_2295	palmitoyltransferase ZDHHC2/15/20	4.20629e-12	9.32608e-11	1322.03	2305.65	0.801373	transition metal ion binding | metal ion binding
MRET_0523	dynamin-like GTPase MGM1, mitochondrial	9.39503e-14	2.54594e-12	12280.3	21395.1	0.800765	hydrolase activity
MRET_1348	solute carrier family 25, member 38	3.95703e-13	9.9265e-12	1602.77	2791.52	0.800126
MRET_3375	iron-sulfur cluster assembly protein ISA2	1.86081e-15	5.91953e-14	4657.46	8101.18	0.798997
MRET_2986	serum/glucocorticoid-regulated kinase 2	4.37853e-13	1.08598e-11	5171.69	8983.62	0.79643
MRET_2832	electron-transferring-flavoprotein dehydrogenase	6.56973e-15	1.98904e-13	19104.5	33166	0.795661
MRET_1770	WD repeat protein 22	1.97066e-09	2.84578e-08	1348.21	2339.16	0.794826
MRET_4107	beta-1,4-N-acetylglucosaminyltransferase	5.30376e-11	9.74205e-10	955.447	1656.62	0.794559	acetylglucosaminyltransferase activity
MRET_3889	Mob1/phocein family	2.34979e-08	2.81846e-07	448.823	778.91	0.793674
MRET_2230	pyruvate decarboxylase	1.53628e-13	4.11235e-12	8970.28	15536.7	0.792166	metal ion binding
MRET_3622	ATP-dependent Clp protease ATP-binding subunit ClpB	4.79333e-13	1.18218e-11	17071.2	29546.9	0.791359	hydrolase activity
MRET_0727	cell division control protein	1.02796e-07	1.07191e-06	450.724	776.017	0.790251	GTPase regulator activity | regulation of catalytic activity
MRET_2084	uncharacterized protein	1.30265e-14	3.838e-13	4289.19	7395.76	0.785761
MRET_3462	sterol O-acyltransferase	3.405e-14	9.64384e-13	3306.33	5694.28	0.783543
MRET_3386	ATP-binding cassette, subfamily F, member 3	1.96373e-07	1.94161e-06	527.367	904.679	0.778497	hydrolase activity
MRET_3331	N-alpha-acetyltransferase 38, NatC auxiliary subunit	5.35727e-08	5.96914e-07	564.394	963.791	0.778411
MRET_2985	uncharacterized protein	1.88334e-14	5.47541e-13	2670.57	4581.47	0.778359
MRET_1128	OHCU decarboxylase	3.94345e-11	7.42993e-10	2731.88	4686.41	0.778173
MRET_1667	uncharacterized protein	1.11238e-09	1.69808e-08	717.818	1232.59	0.777708
MRET_1920	uncharacterized protein	1.51425e-11	3.03541e-10	2984.78	5117.54	0.7771
MRET_0823	iron-sulfur cluster assembly protein ISA1	1.77615e-11	3.5123e-10	1027.75	1760.33	0.776096
MRET_3404	plasma membrane sulfite pump involved in sulfite metabolism	3.77606e-11	7.17614e-10	1743.06	2981.42	0.772798
MRET_2826	lipase precursor-like protein	9.86106e-08	1.03565e-06	469.409	801.061	0.772323	hydrolase activity | lipase activity
MRET_4283	uncharacterized protein	2.58484e-09	3.62539e-08	842.892	1441.02	0.769583
MRET_2085	Rab GDP dissociation inhibitor	5.85848e-15	1.78602e-13	10444.8	17795.9	0.768637	GTPase regulator activity | regulation of catalytic activity
MRET_0433	uncharacterized protein	7.13596e-11	1.26318e-09	1242.4	2119.22	0.767654
MRET_3531	uncharacterized protein	2.61147e-12	5.94008e-11	1478.07	2514.9	0.767473
MRET_4095	uncharacterized protein	2.46748e-09	3.47187e-08	779.516	1326	0.76615
MRET_3790	DUF907 domain protein	3.9046e-12	8.70112e-11	5379.69	9148.53	0.765519
MRET_3075	NAD+ kinase	3.20474e-14	9.13558e-13	5824.7	9893.74	0.764399
MRET_1062	thiamine-phosphate diphosphorylase/hydroxyethylthiazole kinase	6.78648e-14	1.86204e-12	4188.83	7115.87	0.764069
MRET_0111	2-dehydropantoate 2-reductase	2.17657e-11	4.24673e-10	2891.04	4903.37	0.762367
MRET_1836	uncharacterized protein	5.1596e-12	1.11932e-10	2749.76	4663.89	0.761994	transition metal ion binding | metal ion binding
MRET_2747	uncharacterized protein	1.2038e-16	4.22775e-15	17115.7	29020.4	0.761658
MRET_3364	GTP-binding protein	9.78546e-13	2.33468e-11	1708.64	2894.9	0.761141
MRET_0149	uncharacterized protein	7.62535e-10	1.20849e-08	1292.98	2186.01	0.759221
MRET_1018	ubiquitin-conjugating enzyme E2 J1	2.3722e-09	3.35934e-08	961.174	1627.94	0.759045	metal ion binding
MRET_3773	MFS family protein	1.45908e-13	3.92967e-12	2682.17	4531.89	0.757025
MRET_2287	flap endonuclease-1	3.29499e-08	3.82672e-07	721.568	1218.24	0.755039	metal ion binding | hydrolase activity
MRET_0127	ATP-dependent helicase IRC3	1.90677e-11	3.75369e-10	3962.39	6666.27	0.750562	hydrolase activity
MRET_2179	4-hydroxybenzoate polyprenyltransferase, mitochondrial	4.04826e-13	1.00977e-11	3320.43	5587.46	0.749849
MRET_0147	cyclin-C	6.1318e-10	9.86029e-09	1368.02	2302.78	0.749362	regulation of catalytic activity
MRET_1301	sphinganine C4-monooxygenase	1.77529e-13	4.66679e-12	3674.43	6172.43	0.747815	iron ion binding | transition metal ion binding | metal ion binding
MRET_0305	uncharacterized protein	1.0373e-08	1.31611e-07	687.369	1157.12	0.747504
MRET_1597	zinc finger protein	5.74365e-11	1.04193e-09	2311.35	3882.04	0.747356	transition metal ion binding | metal ion binding
MRET_3649	uncharacterized protein	1.54888e-13	4.12097e-12	6725.34	11287.8	0.746749
MRET_4189	uncharacterized protein	7.98799e-13	1.92077e-11	6596.23	11068.4	0.746308
MRET_1853	BolA-like protein 3	9.35005e-12	1.95461e-10	1921.7	3223.37	0.745524
MRET_3736	transporter	7.87147e-12	1.67746e-10	2002.25	3357.04	0.744748
MRET_1818	uncharacterized protein	3.55654e-11	6.78835e-10	1631.29	2731.08	0.742256
MRET_2775	protein disulfide-isomerase A6	4.80146e-15	1.47401e-13	11610	19407.8	0.7413
MRET_2713	amino acid transporter	5.1759e-12	1.11932e-10	4523.06	7563.49	0.741027
MRET_0369	uncharacterized protein	1.82706e-05	0.000113932	317.704	533.202	0.740913
MRET_3326	uncharacterized protein	1.58181e-09	2.31472e-08	1035.33	1730.21	0.739116
MRET_3592	cortical actin cytoskeleton protein asp1	4.7113e-11	8.76381e-10	3540.19	5906.4	0.737636	metal ion binding | hydrolase activity | phosphoric ester hydrolase activity
MRET_1539	tyrosine-protein phosphatase SIW14	1.99494e-13	5.18213e-12	2772.87	4621.95	0.736644
MRET_4088	zinc finger protein	1.80753e-13	4.72325e-12	2935.19	4891.87	0.73634	transition metal ion binding | metal ion binding
MRET_3891	vacuolar protein-sorting protein BRO1	6.24576e-11	1.11914e-09	3167.04	5275.77	0.735478
MRET_4118	aconitase	7.88997e-10	1.24593e-08	1393.67	2322.1	0.734123
MRET_0175	alpha/beta-hydrolase	2.10572e-12	4.83986e-11	2674.83	4441.02	0.732194	hydrolase activity
MRET_1652	uncharacterized protein	1.29948e-11	2.62889e-10	4525.09	7514.72	0.730994	hydrolase activity | phosphoric ester hydrolase activity
MRET_1536	TBC1 domain family, member 13	1.94669e-10	3.32527e-09	2374.92	3944.03	0.730207	GTPase regulator activity | regulation of catalytic activity
MRET_3965	uncharacterized protein	1.46007e-09	2.14371e-08	985.191	1632.34	0.726986
MRET_1611	SH3 domain YSC84-like protein 1	1.69638e-12	3.91953e-11	4741.32	7840.43	0.725019
MRET_0953	UBA TS-N domain protein	4.8201e-10	7.95498e-09	2489.57	4109.48	0.722576
MRET_1250	mitotic cell cycle regulation protein	5.06837e-12	1.11251e-10	5126.46	8458.73	0.722267	mitotic morphogenesis checkpoint signaling
MRET_2955	vesicle-associated membrane protein 4	4.34594e-14	1.20657e-12	5220.78	8599.02	0.719931
MRET_0818	phosphatidylinositol-binding clathrin assembly protein	1.04815e-09	1.61452e-08	3512.17	5786.8	0.719921
MRET_1139	DASH complex subunit DAD3	7.78129e-11	1.36639e-09	1505.18	2475.4	0.717912
MRET_1144	ubiquitin-activating enzyme E1 C	6.86837e-09	8.97385e-08	1229.44	2019.48	0.716811
MRET_1772	uncharacterized protein	0.00244612	0.00778715	119.595	196.659	0.716482
MRET_1810	uncharacterized protein	9.76448e-08	1.02796e-06	583.257	955.044	0.712824
MRET_3750	uncharacterized protein	2.37148e-06	1.79806e-05	450.536	735.177	0.712683
MRET_1682	Sec7 domain protein	1.6902e-11	3.35746e-10	3954.04	6470.07	0.710251	GTPase regulator activity | regulation of catalytic activity
MRET_4273	Ras GTPase-activating-like protein IQGAP2/3	4.84276e-11	8.93265e-10	6801.15	11128.5	0.71019	GTPase regulator activity | regulation of catalytic activity
MRET_3705	uncharacterized protein	1.80936e-08	2.20641e-07	1359.6	2226.6	0.709566
MRET_2329	ABC transporter	1.14968e-09	1.74641e-08	6450.26	10549.2	0.70934	hydrolase activity
MRET_2293	putative stress-responsive nuclear envelope protein	8.52498e-11	1.49102e-09	6236.03	10189.7	0.70875
MRET_0424	dienelactone hydrolase	7.32317e-11	1.29111e-09	2881.02	4709.91	0.708559	hydrolase activity
MRET_1016	peptide-methionine (S)-S-oxide reductase	2.2185e-13	5.72896e-12	4871.53	7956.38	0.708125	response to oxidative stress
MRET_1266	uncharacterized protein	7.19154e-09	9.36821e-08	820.212	1337.63	0.707165
MRET_1438	translation machinery-associated protein 16	7.9779e-08	8.62635e-07	838.599	1373.07	0.706942
MRET_0132	cortical ER protein involved in ER-plasma membrane tethering	6.99595e-08	7.62089e-07	1832.59	2986.81	0.704199
MRET_1709	cytochrome c	1.82703e-14	5.3471e-13	15291.8	24900	0.703463	iron ion binding | transition metal ion binding | metal ion binding
MRET_2534	uncharacterized protein	7.54824e-14	2.05818e-12	10375.9	16881.2	0.702005
MRET_0434	WD repeat protein 68	9.81528e-12	2.02296e-10	2693.62	4380.57	0.701398
MRET_3382	ATP-binding cassette, subfamily F, member 3	4.93302e-12	1.08824e-10	4389.36	7137.1	0.700815	hydrolase activity
MRET_3819	crossover junction endonuclease EME1	1.91278e-09	2.77132e-08	1130.27	1838.76	0.700549	hydrolase activity
MRET_2337	HMG (high mobility group) box protein	2.75837e-13	7.03692e-12	5346.06	8684.2	0.699746
MRET_0355	mediator of RNA polymerase II transcription subunit 22	1.91242e-07	1.89515e-06	550.138	893.973	0.699717
MRET_1453	protein kinase	1.44247e-09	2.12498e-08	4805.15	7802.81	0.698894
MRET_1110	uncharacterized protein	1.114e-09	1.69808e-08	2584.5	4195.17	0.698313
MRET_2932	zinc finger protein, C2H2 type	5.57538e-10	9.0317e-09	13194.8	21396.1	0.697251
MRET_1701	mitochondrial carrier protein	4.60587e-10	7.659e-09	4107.73	6660.99	0.696541
MRET_2342	uncharacterized protein	1.68018e-08	2.0661e-07	869.108	1404.84	0.694606
MRET_0084	ataxin-3	1.06357e-11	2.18181e-10	3659.73	5921.64	0.694086	hydrolase activity
MRET_2663	GTPase KRas	3.71715e-12	8.32566e-11	5093.35	8231.37	0.691981	hydrolase activity
MRET_2335	Bacterial low temperature requirement A protein (LtrA)	1.31973e-10	2.28095e-09	2566.6	4146.97	0.691688	hydrolase activity
MRET_0285	metallo-beta-lactamase superfamily protein	1.06825e-09	1.63972e-08	1546.56	2497.1	0.689202	hydrolase activity
MRET_0482	uncharacterized protein	1.83465e-09	2.66693e-08	3734.41	6019.96	0.68868
MRET_0130	uncharacterized protein	3.13538e-12	7.09501e-11	54092.6	87170.3	0.688374
MRET_2336	5'-nucleotidase	2.22002e-08	2.67011e-07	2336.55	3760.78	0.68528	hydrolase activity
MRET_2914	dehydrogenase	3.33591e-09	4.60524e-08	1379.39	2215.9	0.683346
MRET_1703	uncharacterized protein	7.32922e-10	1.17001e-08	2876.5	4619.64	0.682853
MRET_2890	DNA replication ATP-dependent helicase DNA2	2.34924e-09	3.33759e-08	1242.75	1993.2	0.682129	hydrolase activity
MRET_1427	peroxisomal membrane anchor protein PEX14p	9.27878e-10	1.43936e-08	2006.7	3211.26	0.679001
MRET_1119	BRCA1-associated protein	3.46224e-11	6.63723e-10	5209.36	8341.51	0.678799
MRET_0462	zinc finger protein (RING finger)	1.68086e-09	2.45148e-08	3249.26	5193.28	0.676668
MRET_1659	uncharacterized protein	3.46919e-09	4.74447e-08	1107.05	1767.4	0.674408
MRET_3792	protein phosphatase PTC7	8.1896e-09	1.05124e-07	1732.39	2766.95	0.674034
MRET_3355	uncharacterized protein	0.000676695	0.00254995	181.065	288.219	0.673687
MRET_2614	transcription factor	4.092e-11	7.6442e-10	4505.91	7188.43	0.673402	transition metal ion binding | metal ion binding
MRET_2953	protein of unknown function (DUF1749)	9.06661e-12	1.90442e-10	3001.66	4785.19	0.672916
MRET_2852	serine/threonine-protein kinase	1.16349e-11	2.37569e-10	3923.41	6238.32	0.669027
MRET_4069	glutathione S-transferase	6.32645e-12	1.35479e-10	18376.4	29217.9	0.668958
MRET_2086	adenylate kinase	2.35334e-11	4.57131e-10	3814.95	6064.09	0.668764	hydrolase activity | response to oxidative stress
MRET_0073	Bsp1 protein	4.64587e-07	4.19658e-06	960.424	1525.1	0.668221
MRET_0967	protoporphyrinogen/coproporphyrinogen III oxidase	6.12918e-11	1.10729e-09	3584.4	5697.92	0.668109
MRET_0709	phosphoenolpyruvate carboxykinase (ATP)	5.3605e-11	9.80525e-10	102501	162874	0.668085
MRET_0907	ubiquitin	2.77279e-08	3.27219e-07	978.583	1555.12	0.666005
MRET_2399	uncharacterized protein	7.67871e-06	5.30024e-05	593.743	941.564	0.664307
MRET_0049	ESCRT-II complex subunit VPS22	9.58656e-12	1.98514e-10	4143.61	6567.34	0.664118
MRET_2364	reverse transcriptase	2.2245e-09	3.17063e-08	12596.8	19962.4	0.663997
MRET_1570	serine/threonine-protein kinase SRPK3	6.46512e-11	1.14906e-09	5828.37	9235.8	0.663817
MRET_0398	acetyltransferase (GNAT) family	5.07991e-10	8.32119e-09	3666.94	5807.71	0.662505
MRET_1496	conserved hypothetical protein	3.17619e-11	6.14249e-10	6006.95	9507.86	0.662491
MRET_2727	glutamate decarboxylase	3.14031e-10	5.28197e-09	17697.1	28010.5	0.662371	response to oxidative stress
MRET_0418	uncharacterized protein	1.85247e-06	1.45741e-05	509.639	807.586	0.661665
MRET_1623	uncharacterized protein	1.63794e-11	3.26844e-10	6948.39	10985.1	0.660572
MRET_3003	uncharacterized protein	5.25764e-09	6.97312e-08	1178.58	1862.66	0.659893
MRET_2151	fungal Zn(2)-Cys(6) binuclear cluster domain protein	7.33084e-09	9.49333e-08	7252.9	11462	0.659852	transition metal ion binding | metal ion binding
MRET_2712	NADH dehydrogenase	3.72011e-09	5.07183e-08	9174.04	14466.7	0.656841	metal ion binding
MRET_4079	uncharacterized protein	3.22332e-08	3.76339e-07	944.703	1490.35	0.656615
MRET_0133	Na+/H+ antiporter	2.49509e-10	4.21286e-09	3672.68	5789.75	0.656441
MRET_1852	uncharacterized protein	5.84404e-10	9.4321e-09	1895.4	2988.22	0.656409
MRET_3094	cytochrome p450	2.7729e-09	3.87676e-08	1817.38	2863.72	0.6564	iron ion binding | transition metal ion binding | metal ion binding
MRET_1401	smad nuclear-interacting protein 1	5.74664e-07	5.10683e-06	758.19	1191.15	0.656087
MRET_0364	uncharacterized protein	4.51556e-06	3.21285e-05	475.106	750.177	0.655231
MRET_0726	phosphatidylinositol glycan, class P	8.37725e-08	8.96979e-07	824.089	1295.74	0.653506
MRET_1642	splicing factor 3B subunit 2	3.83456e-09	5.1956e-08	3031.31	4759.22	0.649614
MRET_1334	5-oxoprolinase (ATP-hydrolysing)	4.79619e-09	6.38039e-08	3204.9	5021.29	0.648152
MRET_0393	4-hydroxysphinganine ceramide fatty acyl 2-hydroxylase	6.43462e-11	1.14829e-09	7210.55	11298.1	0.647592	iron ion binding | transition metal ion binding | metal ion binding
MRET_0769	required for meiotic nuclear division 5 homolog	1.37951e-09	2.04597e-08	3151.07	4937.6	0.647532
MRET_3822	autophagy-related protein 13	6.77633e-09	8.88002e-08	4790.32	7496.64	0.64703
MRET_1236	solute carrier family 30 (zinc transporter), member 1	4.97917e-10	8.18672e-09	11087.4	17361.1	0.646762
MRET_4023	uncharacterized protein	3.81539e-09	5.18562e-08	1397.24	2186.34	0.645552
MRET_1616	uncharacterized protein	7.16241e-07	6.22633e-06	635.012	993.093	0.64518
MRET_0192	alpha 1,2-mannosyltransferase	5.31983e-10	8.64965e-09	3193.87	4991.67	0.644122
MRET_1493	RNA polymerase II subunit A C-terminal domain phosphatase SSU72	6.219e-11	1.11891e-09	3357.44	5244.68	0.643677	hydrolase activity | phosphoric ester hydrolase activity
MRET_2865	uncharacterized protein	3.82215e-08	4.33572e-07	1384.14	2162.04	0.643234
MRET_2827	eukaryotic aspartyl protease	5.69502e-11	1.03739e-09	13193.2	20604.6	0.642941	hydrolase activity
MRET_0528	phospholipase carboxylesterase	2.34727e-07	2.28482e-06	910.773	1424.48	0.642634	hydrolase activity
MRET_0292	Ca2+ transporting ATPase, sarcoplasmic/endoplasmic reticulum	1.30663e-09	1.94945e-08	9965.82	15560	0.64254	metal ion binding | hydrolase activity
MRET_4287	cathepsin D	1.4221e-09	2.10203e-08	3115.25	4864.83	0.642346	hydrolase activity
MRET_3235	uncharacterized protein	8.77687e-10	1.37609e-08	2166.3	3379.52	0.64159
MRET_3370	ubiquitin binding protein	1.70989e-10	2.94369e-09	3029.4	4726.72	0.641584	metal ion binding
MRET_2930	protein of unknown function (DUF2424)	3.48447e-10	5.81628e-09	4421.72	6895.22	0.640678	hydrolase activity
MRET_2566	uncharacterized protein	9.65278e-09	1.23544e-07	3847.2	6000.24	0.640396
MRET_0071	glycoside hydrolase family 5 protein	1.03309e-08	1.31457e-07	2972.38	4628.37	0.638852	hydrolase activity
MRET_2160	glucose-6-phosphate 1-dehydrogenase	2.33917e-10	3.98022e-09	10736	16715.1	0.638464	response to oxidative stress
MRET_0783	exosome complex component RRP45	2.36227e-10	4.004e-09	4111.11	6400.57	0.638146	hydrolase activity
MRET_0822	uncharacterized protein	1.14421e-10	1.98541e-09	4655.15	7245.68	0.638012
MRET_1013	uncharacterized protein	1.58961e-06	1.2688e-05	639.294	997.173	0.637838
MRET_1674	transcription initiation factor TFIID TATA-box-binding protein	8.50387e-12	1.80348e-10	11505.7	17886.6	0.636436
MRET_0587	monothiol glutaredoxin	1.19801e-09	1.8073e-08	4502.67	7000.4	0.636246	response to oxidative stress
MRET_0484	deaminated glutathione amidase	3.90355e-09	5.2728e-08	2339.46	3625.62	0.633213	hydrolase activity, acting on carbon-nitrogen (but not peptide) bonds | hydrolase activity
MRET_2458	uncharacterized protein	1.05756e-07	1.09497e-06	2123.96	3294.72	0.632707
MRET_0693	uncharacterized protein	1.92709e-05	0.000119154	461.99	716.221	0.63101
MRET_3625	aldehyde dehydrogenase (NAD+)	3.43436e-09	4.71151e-08	4882.81	7558.34	0.630265	cellular aldehyde metabolic process
MRET_0377	COP9 signalosome complex subunit 3	1.50171e-08	1.86229e-07	1443.01	2232.6	0.628309
MRET_0295	cytochrome c peroxidase	3.86696e-11	7.31723e-10	25529.8	39447.1	0.627736	iron ion binding | transition metal ion binding | metal ion binding | cytochrome-c peroxidase activity | response to oxidative stress
MRET_2100	F-box and leucine-rich repeat protein 10/11	1.23116e-06	1.00275e-05	1077.72	1665.73	0.627488	transition metal ion binding | metal ion binding
MRET_3518	mRNA capping protein	2.5703e-08	3.05789e-07	1495.66	2310.62	0.626305	hydrolase activity | phosphoric ester hydrolase activity
MRET_2567	cation diffusion facilitator	1.17502e-09	1.77874e-08	6352.34	9804.89	0.626043
MRET_3784	FYVE, RhoGEF and PH domain protein	2.23352e-07	2.18377e-06	2308.51	3562.98	0.625412	metal ion binding | GTPase regulator activity | regulation of catalytic activity
MRET_0277	protein JSN1	7.26391e-09	9.43449e-08	6755.61	10415.6	0.62443
MRET_3383	ATP-binding cassette, subfamily F, member 3	6.5954e-06	4.60315e-05	555.53	853.484	0.623589	hydrolase activity
MRET_3366	DUF218 domain protein	1.59672e-08	1.97453e-07	3482.81	5368.78	0.623351
MRET_2671	uncharacterized protein	3.41286e-09	4.6967e-08	3849.17	5926.85	0.62177
MRET_0374	amidase	3.70511e-08	4.22479e-07	1423.05	2191.19	0.620877	hydrolase activity, acting on carbon-nitrogen (but not peptide) bonds | hydrolase activity
MRET_0244	UDP-glucose--hexose-1-phosphate uridylyltransferase	2.08414e-07	2.04684e-06	1115.25	1716.7	0.620151	transition metal ion binding | metal ion binding
MRET_2759	ubiquitin fusion degradation protein 1	7.42465e-09	9.58654e-08	2664.68	4090.54	0.618185
MRET_1021	uncharacterized protein	1.37333e-07	1.38916e-06	1653.51	2539.53	0.617879
MRET_1898	uncharacterized protein	6.67703e-10	1.06979e-08	2903.84	4454.21	0.617107
MRET_3393	vacuolar protein sorting-associated protein 29	7.56236e-10	1.20285e-08	2816.84	4316.08	0.615349	hydrolase activity
MRET_3848	uncharacterized protein	5.43815e-08	6.02866e-07	3244.51	4969.14	0.614982
MRET_1330	DNA excision repair protein ERCC-2	6.00771e-07	5.3173e-06	2330.99	3572.89	0.614669	hydrolase activity
MRET_1545	GABA(A) receptor-associated protein	1.47071e-08	1.83421e-07	2103.48	3218.93	0.614429
MRET_2166	saccharopepsin	2.39395e-09	3.37925e-08	8893.58	13606.3	0.613369	hydrolase activity
MRET_2486	WD repeat protein 59	3.6865e-06	2.67942e-05	1269.45	1943.59	0.613341
MRET_3619	TBC domain protein	3.21551e-10	5.38782e-09	3515.63	5374.25	0.612373	GTPase regulator activity | regulation of catalytic activity
MRET_0116	COP9 signalosome complex subunit 2	8.8764e-10	1.38674e-08	3110.65	4752.59	0.611863
MRET_0777	DNA excision repair protein ERCC-1	8.83166e-08	9.38764e-07	1126.4	1720.27	0.611551	hydrolase activity
MRET_0018	6-phosphofructokinase 1	6.80142e-08	7.44594e-07	12098.7	18485.3	0.611342	metal ion binding
MRET_0429	dienelactone hydrolase	8.76777e-11	1.5274e-09	12817.4	19576.5	0.610895	hydrolase activity
MRET_3237	polyphosphoinositide phosphatase	1.53791e-07	1.53441e-06	1559.98	2382.26	0.60933	hydrolase activity | phosphoric ester hydrolase activity
MRET_1308	integral membrane protein	1.3408e-07	1.35938e-06	1578.18	2405.82	0.608801
MRET_2181	uncharacterized protein	1.05067e-08	1.32923e-07	6983.21	10651	0.608601
MRET_0411	G-patch domain protein	2.63735e-06	1.97914e-05	657.438	1001.4	0.608491
MRET_3242	uncharacterized protein	4.85349e-07	4.35723e-06	2290.94	3490.1	0.607406
MRET_1754	uncharacterized protein	2.91604e-06	2.16677e-05	647.565	985.604	0.606941
MRET_1604	N-alpha-acetyltransferase 35, NatC auxiliary subunit	2.88218e-07	2.7506e-06	1525.27	2324.91	0.606814
MRET_0343	DNA repair protein RAD16	9.07595e-08	9.60082e-07	3319.94	5056.26	0.606136	transition metal ion binding | metal ion binding | hydrolase activity
MRET_3867	DUF1708 domain protein	4.42477e-08	5.00638e-07	18930	28805.2	0.605511
MRET_1548	phosphodiesterase	1.92453e-08	2.34035e-07	3114.22	4738.98	0.604957	phosphoric diester hydrolase activity | cyclic-nucleotide phosphodiesterase activity | hydrolase activity | phosphoric ester hydrolase activity
MRET_2696	ribonuclease h-like protein	2.24413e-05	0.000135699	647.525	987.577	0.60472	hydrolase activity
MRET_1459	geranylgeranyl transferase type-2 subunit beta	7.93561e-08	8.60181e-07	2887.22	4391.34	0.604487
MRET_0564	dipeptidylpeptidase	1.75715e-08	2.15471e-07	4462.55	6780.82	0.603048	hydrolase activity
MRET_0131	FAS-associated factor 2	3.02142e-07	2.87236e-06	2631.61	3998.06	0.602982
MRET_0017	DnaJ domain protein	7.98231e-10	1.256e-08	6166.93	9365.63	0.602681
MRET_0450	tyrosine-protein phosphatase SIW14	3.90244e-07	3.61112e-06	1725.73	2618.74	0.601662	hydrolase activity | phosphoric ester hydrolase activity
MRET_1738	uncharacterized protein	1.39289e-06	1.12706e-05	2070.84	3144.34	0.60097
MRET_1248	transporter	1.98915e-08	2.41226e-07	3877.32	5880.35	0.600369
MRET_2177	uncharacterized protein	1.11791e-07	1.14664e-06	1398.36	2116.85	0.60005
MRET_1472	transducin (beta)-like 1	8.50736e-08	9.08694e-07	6513.64	9872.57	0.599893
MRET_4093	N-glycosylase/DNA lyase	8.71042e-08	9.28125e-07	1652.98	2503.79	0.599553	hydrolase activity
MRET_4005	RING-14 protein	2.43831e-07	2.36295e-06	3267.91	4944.75	0.596584
MRET_3140	serine/threonine-protein phosphatase 2A regulatory subunit B	1.09783e-07	1.12868e-06	5688.04	8599.85	0.595974	regulation of catalytic activity | mitotic morphogenesis checkpoint signaling
MRET_1516	conserved hypothetical protein	1.49862e-07	1.49948e-06	1625.79	2457.8	0.595631
MRET_1748	histone deacetylase HOS3	2.53184e-08	3.02855e-07	6201.64	9367.54	0.594724	hydrolase activity
MRET_3795	uncharacterized protein	1.86196e-06	1.46225e-05	1151.32	1737.36	0.593846
MRET_3650	proton-dependent oligopeptide transporter, POT family	3.25451e-09	4.50703e-08	7219.08	10878.7	0.59139
MRET_3763	sister chromatid cohesion protein DCC1	3.72414e-08	4.23549e-07	1686.43	2536.97	0.589484
MRET_0219	protein CMC4	1.96907e-07	1.94252e-06	1208.77	1818.98	0.588732
MRET_0044	transcription initiation factor TFIIH subunit 2	2.0449e-07	2.0128e-06	2760.36	4152.43	0.588275	transition metal ion binding | metal ion binding
MRET_1232	ubiquitin-conjugating enzyme E2 N	7.61687e-07	6.56936e-06	1513.48	2278.57	0.587908
MRET_3536	CAP-Gly domain protein	7.94039e-06	5.45103e-05	1140.91	1718.55	0.587848
MRET_4157	elongator complex protein 1	3.64614e-08	4.16837e-07	6127.49	9207.78	0.587304
MRET_1637	uncharacterized protein	9.93645e-08	1.0386e-06	2362.62	3548.93	0.585622
MRET_1546	serine/threonine-protein phosphatase 4 regulatory subunit 1	6.54582e-07	5.73576e-06	6208.23	9319.78	0.585402
